# Supplementary material for: High frequency temperature variability reduces the risk of coral bleaching
Source: Nat Commun. 2018 Apr 26;9:1671. doi: 10.1038/s41467-018-04074-2 (PMC5920114; doi:10.1038/s41467-018-04074-2)
Supplement: Supplementary file 4 — Supplementary Data 1 [file 41467_2018_4074_MOESM4_ESM.xlsx]

## Sheet: TSMetaData
	Supplementary Data 1| Description and metadata of temperature time series incorporated in this study. Ocean regions are defined as: WIO: Western Indian Ocean; PO: Pacific Ocean; CS: Caribbean Sea; GBR: Great Barrier Reef; RS: Red Sea. Habitat categories defined as: BR: backreefs, lagoons; RF = reef flats, wave-protected reef platforms; RS = reef crests, reef slopes, and everything seaward.
	Region	Location	Abbr.	Duration	Latitude (°N)	Longitude (°E)	Logger Depth (m)	Logger Habitat	Logger Accuracy (°C)	Data Source	Related Publication (see Supplementary Information references)
	WIO	Diani, Kenya	DNI	01-Feb-2001 09-Mar-2008	-4.3528	39.5781	0.5	BR	±0.35	Tim McClanahan	1
	WIO	Kanamai, Kenya	KAI	23-Feb-2001 17-Nov-2009	-3.9207	39.7868	0.4	BR	±0.35	Tim McClanahan	1
	WIO	Kisite, Kenya	KIS	18-Jul-2003 31-Dec-2007	-4.709	39.3703	2	BR	±0.35	Tim McClanahan	2
	WIO	Malindi, Kenya	MLI	27-Feb-1995 30-Nov-2011	-3.25567	40.1407	1.5	BR	±0.35	Tim McClanahan	2
	WIO	Mombasa, Kenya	MBA	22-Aug-1996 09-Dec-2010	-3.98833	39.7503	1	BR	±0.35	Tim McClanahan	1
	WIO	Mshingwi Island, Tanzania	MSH	08-Mar-2009 11-Aug-2011	-6.44572	38.9567	1	RS	?	Tim McClanahan
	WIO	Rano Be Beantsisy, Madagascar	RBB	27-Mar-2007 21-Sep-2008	-23.1571	43.5793	1	BR	?	Tim McClanahan
	WIO	Ras Iwatine, Kenya	RIW	30-Oct-2002 12-Oct-2011	-4.0195	39.7262	1.5	BR	±0.35	Tim McClanahan	2
	WIO	Pointe des Galets, Reunion Island, France	RUN	26-Nov-1997 09-May-2004	-21.9167	55.2833	3	RS	±0.5	Tim McClanahan	3
	WIO	Vipingo, Kenya	VPG	29-Jan-2001 07-Dec-2010	-3.79933	39.8362	0.5	BR	±0.35	Tim McClanahan	1
	WIO	Watamu, Kenya	WTM	09-Aug-2002 30-Nov-2011	-3.3765	39.9888	1	BR	±0.35	Tim McClanahan	2
	PO	Moorea, French Polynesia	MOR	11-Jan-2012 28-Jul-2012	-17.478	-149.839	0.3	BR	±0.002	James Hench
	PO	Kilo Nalu, Hawaii	KNL	30-Mar-2007 03-Jan-2011	21.288	-157.865	12	RS	?	Geno Pawlak
	PO	Ofu Island Pool 300, American Samoa	OF3	03-Jan-2004 11-Sep-2011	-14.1829	-169.66	0.8	BR	±0.2	National Park of American Samoa	4, 5
	PO	Ofu Island Pool 400, American Samoa	OF4	18-Dec-2003 01-Sep-2011	-14.1789	-169.654	1.5	BR	±0.2	National Park of American Samoa	4, 5
	PO	Ofu Island Pool 500, American Samoa	OF5	24-Aug-2002 12-Feb-2010	-14.1732	-169.648	0.85	BR	±0.2	National Park of American Samoa	4, 5
	PO	Palmyra Atoll, US	P01	03-Oct-2012 14-Jul-2014	5.87987	-162.101	2	BR	±0.2	Justin Rogers, Gareth Williams	6, 7
	PO	Palmyra Atoll, US	P02	30-Sep-2011 13-Jul-2014	5.87824	-162.105	7.4	BR	±0.2	Justin Rogers, Gareth Williams	6, 7
	PO	Palmyra Atoll, US	P03	16-Mar-2002 30-Jun-2014	5.87037	-162.045	2	BR	±0.2	Justin Rogers, Gareth Williams	6, 7
	PO	Palmyra Atoll, US	P04	02-Apr-2011 01-Jun-2014	5.89017	-162.126	5.2	BR	±0.2	Justin Rogers, Gareth Williams	6, 7
	PO	Palmyra Atoll, US	P05	02-Apr-2004 13-Jul-2014	5.88753	-162.087	2.83333	BR	±0.2	Justin Rogers, Gareth Williams	6, 7
	PO	Palmyra Atoll, US	P06	03-Oct-2012 15-Jun-2014	5.88395	-162.068	1.5	RS	±0.2	Justin Rogers, Gareth Williams	6, 7
	PO	Palmyra Atoll, US	P07	02-Apr-2004 11-Jul-2014	5.86629	-162.114	20	BR	±0.2	Justin Rogers, Gareth Williams	6, 7
	PO	Palmyra Atoll, US	P08	03-Aug-2008 11-Jul-2014	5.86953	-162.075	20	RS	±0.2	Justin Rogers, Gareth Williams	6, 7
	PO	Palmyra Atoll, US	P09	23-Jul-2008 10-Jul-2014	5.89738	-162.078	20	BR	±0.2	Justin Rogers, Gareth Williams	6, 7
	PO	Palmyra Atoll, US	P10	01-Aug-2008 10-Jul-2014	5.89702	-162.128	20	BR	±0.2	Justin Rogers, Gareth Williams	6, 7
	PO	Palmyra Atoll, US	P11	03-Oct-2012 28-Aug-2013	5.87717	-162.119	4	BR	±0.2	Justin Rogers, Gareth Williams	6, 7
	PO	Palmyra Atoll, US	P12	05-Jun-2005 10-Jun-2014	5.88133	-162.042	2.5	BR	±0.002	Justin Rogers, Gareth Williams	6, 7
	PO	Palmyra Atoll, US	P13	10-Sep-2013 14-Jul-2014	5.89288	-162.077	0.5	BR	±0.2	Justin Rogers, Gareth Williams	6, 7
	PO	Palmyra Atoll, US	P14	03-Oct-2012 12-Jul-2014	5.87167	-162.113	6.4	BR	±0.2	Justin Rogers, Gareth Williams	6, 7
	PO	Palmyra Atoll, US	P15	01-Apr-2004 14-Jul-2014	5.8715	-162.107	3.3	BR	±0.2	Justin Rogers, Gareth Williams	6, 7
	PO	Palmyra Atoll, US	P16	29-May-2003 14-Jul-2014	5.871	-162.11	5	BR	±0.2	Justin Rogers, Gareth Williams	6, 7
	PO	Palmyra Atoll, US	P17	16-Oct-2008 29-May-2014	5.86933	-162.111	4	BR	±0.2	Justin Rogers, Gareth Williams	6, 7
	PO	Palmyra Atoll, US	P18	29-Sep-2000 14-Jul-2014	5.88618	-162.126	5.2	RS	±0.002	Justin Rogers, Gareth Williams	6, 7
	PO	Palmyra Atoll, US	P19	03-Oct-2012 18-Nov-2013	5.88857	-162.124	3	RS	±0.2	Justin Rogers, Gareth Williams	6, 7
	PO	Palmyra Atoll, US	P20	03-Oct-2012 14-Jul-2014	5.88648	-162.12	4.6	RS	±0.2	Justin Rogers, Gareth Williams	6, 7
	PO	Palmyra Atoll, US	P21	03-Oct-2012 14-Jul-2014	5.88288	-162.122	4.3	RS	±0.2	Justin Rogers, Gareth Williams	6, 7
	PO	Palmyra Atoll, US	P22	03-Oct-2012 18-Jun-2013	5.87373	-162.11	3	BR	±0.2	Justin Rogers, Gareth Williams	6, 7
	PO	Palmyra Atoll, US	P23	05-Sep-2013 15-Jul-2014	5.87457	-162.12	17	BR	±0.2	Justin Rogers, Gareth Williams	6, 7
	PO	Palmyra Atoll, US	P24	03-Oct-2012 25-Jun-2014	5.89233	-162.118	4	BR	±0.2	Justin Rogers, Gareth Williams	6, 7
	PO	Palmyra Atoll, US	P25	03-Oct-2012 28-Aug-2013	5.87095	-162.049	1.1	BR	±0.2	Justin Rogers, Gareth Williams	6, 7
	PO	Palmyra Atoll, US	P26	03-Oct-2012 13-Jul-2014	5.88457	-162.09	47.5	BR	±0.2	Justin Rogers, Gareth Williams	6, 7
	PO	Palmyra Atoll, US	P27	24-Mar-2006 27-Feb-2008	5.88276	-162.062	24.99	RS	±0.2	Justin Rogers, Gareth Williams	6, 7
	PO	Palmyra Atoll, US	P28	25-Mar-2006 02-Mar-2008	5.86422	-162.031	10.97	BR	±0.2	Justin Rogers, Gareth Williams	6, 7
	PO	Palmyra Atoll, US	P29	30-Mar-2004 01-Apr-2008	5.88468	-162.103	1	BR	±0.2	Justin Rogers, Gareth Williams	6, 7
	PO	Palmyra Atoll, US	P30	02-Apr-2004 11-Jul-2014	5.86769	-162.114	5	BR	±0.2	Justin Rogers, Gareth Williams	6, 7
	PO	Palmyra Atoll, US	P31	03-Aug-2008 11-Jul-2014	5.87093	-162.075	5	RS	±0.2	Justin Rogers, Gareth Williams	6, 7
	PO	Palmyra Atoll, US	P32	23-Jul-2008 10-Jul-2014	5.89598	-162.078	5	BR	±0.2	Justin Rogers, Gareth Williams	6, 7
	PO	Palmyra Atoll, US	P33	01-Aug-2008 10-Jul-2014	5.89502	-162.128	5	BR	±0.2	Justin Rogers, Gareth Williams	6, 7
	PO	Vatia Bay, American Samoa	VT1	02-Dec-2003 21-Dec-2010	-14.2479	-170.67	2	RS	±0.2	National Park of American Samoa
	PO	Vatia Bay, American Samoa	VT2	13-Nov-2003 21-Dec-2010	-14.2479	-170.67	10	RS	±0.2	National Park of American Samoa
	CS	Conch Reef, Florida Keys, US	CON	21-Jun-2005 01-Jun-2006	24.95	-80.455	8	RS	±0.002	Kristen Davis, Stephen Monismith	8
	CS	Dry Tortugas, Flordia Keys, US	DRY	09-Dec-1992 21-Sep-2005	24.638	-82.862	2	RF	±0.08, ±0.002, or ±0.005	NDBC	9
	CS	Fowey Rocks, Florida Keys, US	FWY	01-Jan-2003 31-Dec-2007	25.59	-80.097	1	RF	±0.08, ±0.002, or ±0.005	NDBC	9
	CS	Molasses Reef, Florida Keys, US	MLS	27-Jul-1992 31-Dec-2007	25.012	-80.376	2.7	RF	±0.08, ±0.002, or ±0.005	NDBC	9
	CS	Sand Key, Florida Keys, US	SDK	01-Jan-2003 20-Sep-2005	24.456	-81.877	1	BR	±0.08, ±0.002, or ±0.005	NDBC	9
	CS	Sombrero Reef, Florida Keys, US	SBR	01-Jan-2003 31-Dec-2007	24.627	-81.11	1	BR	±0.08, ±0.002, or ±0.005	NDBC	9
	CS	Yawzi Point, St. John, USVI	YWZ	01-Aug-2005 22-Jul-2013	18.3152	-64.725	9	BR	±0.2	Peter Edmunds	10
	GBR	Bird Island, Australia	BIR	14-Feb-2013 04-Feb-2016	-32.2768	115.687	2.5	RF	±0.2	AIMS	11
	GBR	Border Island, Australia	BR1	24-Mar-2011 18-Jan-2015	-20.1819	149.038	9.3	RS	±0.8	AIMS	12
	GBR	Border Island, Australia	BR2	20-Apr-2013 18-Jan-2015	-20.171	149.032	1.6	RF	±0.8	AIMS	12
	GBR	Cattle Bay, Australia	CB1	30-Mar-1993 04-Jul-2010	-18.5718	146.483	6.5	RS	±0.8	AIMS	13
	GBR	Cattle Bay, Australia	CB2	11-Feb-1993 04-Jul-2010	-18.5719	146.483	3.5	RF	±0.8	AIMS	13
	GBR	Chicken Reef, Australia	CH1	27-Apr-1996 04-May-2015	-18.6534	147.72	2.7	RF	±0.8	AIMS	14
	GBR	Chicken Reef, Australia	CH2	27-Apr-1996 04-May-2015	-18.6521	147.722	7.7	RS	±0.8	AIMS	14
	GBR	Davies Reef, Australia	DV1	18-Oct-1991 21-Jun-2016	-18.8316	147.635	4	RF	±0.1	AIMS	15
	GBR	Davies Reef, Australia	DV2	02-May-1996 02-May-2015	-18.806	147.669	8.4	RS	±0.8	AIMS	15
	GBR	Daydream Island, Australia	DD1	26-Jun-1996 07-Mar-2015	-20.2557	148.812	7.2	RS	±0.8	AIMS	16
	GBR	Daydream Island, Australia	DD2	26-Jun-1996 07-May-2014	-20.2557	148.812	3.6	RF	±0.8	AIMS	16
	GBR	Dent Island, Australia	DN1	18-Dec-2005 03-Jul-2013	-20.345	148.938	4.5	RF	±0.8	AIMS	17
	GBR	Dent Island, Australia	DN2	18-Dec-2005 11-Jul-2015	-20.345	148.938	4.2	RS	±0.8	AIMS	17
	GBR	Geoffrey Bay, Australia	GF1	09-Mar-1993 01-Nov-2012	-19.1548	146.869	7	RS	±0.8	AIMS	18
	GBR	Geoffrey Bay, Australia	GF2	16-Feb-1995 27-Jun-1996	-19.155	146.865	4	RS	±0.8	AIMS	18
	GBR	Geoffrey Bay, Australia	GF3	04-Jul-2010 12-Apr-2016	-19.1549	146.868	2.5	RS	±0.8	AIMS	18
	GBR	Geoffrey Bay, Australia	GF4	18-Dec-1992 29-Sep-2011	-19.1549	146.864	2.1	RF	±0.8	AIMS	18
	GBR	Halfway Island, Australia	HW1	07-Dec-1995 11-Aug-2013	-23.2005	150.971	2.4	RF	±0.8	AIMS	19
	GBR	Halfway Island, Australia	HW2	07-Dec-1995 11-Aug-2013	-23.2015	150.97	5.6	RS	±0.8	AIMS	19
	GBR	Hardy Reef, Australia	HD1	25-Dec-2003 21-Jun-2016	-19.7459	149.183	9	RS	±0.1	AIMS	20
	GBR	Hardy Reef, Australia	HD2	14-Jun-1989 15-Sep-2010	-19.7459	149.183	2.5	RF	±0.1	AIMS	20
	GBR	Heron Island, Australia	HR1	24-Nov-1995 19-Mar-2012	-23.4384	151.918	1	RF	±0.8	AIMS	21
	GBR	Heron Island, Australia	HR2	24-Nov-1995 30-Mar-2012	-23.4435	151.908	7.9	RS	±0.8	AIMS	21
	GBR	Kelso Reef, Australia	KO1	10-Jun-1996 11-May-2015	-18.4448	146.993	2.1	RF	±0.8	AIMS	22
	GBR	Kelso Reef, Australia	KO2	23-Jul-1996 06-Jun-2015	-18.447	146.989	18.5	RS	±0.8	AIMS	22
	GBR	Kelso Reef, Australia	KO3	04-Jul-1995 06-Jun-2015	-18.4443	146.993	6.6	RS	±0.8	AIMS	22
	GBR	Low Isles, Australia	LW1	30-Mar-1996 01-Aug-2011	-16.3834	145.562	4.9	RS	±0.8	AIMS	23
	GBR	Low Isles, Australia	LW2	30-Mar-1996 02-Mar-2015	-16.3833	145.562	1.6	RF	±0.8	AIMS	23
	GBR	Miall, Australia	MIA	27-Apr-2010 02-Mar-2011	-23.1548	150.904	2.8	RF	±0.8	AIMS	24
	GBR	Middle Reef, Australia	MR1	17-May-2009 26-Mar-2011	-19.1945	146.81	4.5	RS	±0.8	AIMS	25
	GBR	Middle Reef, Australia	MR2	25-Jan-1996 01-Nov-2012	-19.2011	146.821	7	RS	±0.8	AIMS	25
	GBR	Middle Island, Australia	ML1	07-Dec-1995 15-Jul-1997	-23.1633	150.922	4	RF	?	AIMS	26
	GBR	Middle Island, Australia	ML2	18-Jul-1996 15-Jul-1997	-23.165	150.923	4	RS	?	AIMS	26
	GBR	Myrmidon Reef, Australia	MY1	13-Apr-1995 16-Aug-2012	-18.2589	147.381	2.5	RF	±0.1	AIMS	27
	GBR	Myrmidon Reef, Australia	MY2	13-Apr-1995 04-Jun-2015	-18.257	147.381	2.5	RS	±0.1	AIMS	27
	GBR	Myrmidon Reef, Australia	MY3	02-Nov-1987 01-Feb-2011	-18.2742	147.382	7	RS	±0.1	AIMS	27
	GBR	Myrmidon Reef, Australia	MY4	02-Nov-1987 01-Feb-2011	-18.2742	147.382	5	RS	±0.1	AIMS	27
	GBR	Myrmidon Reef, Australia	MY5	13-Apr-1995 24-May-2013	-18.2567	147.381	20.1	RS	±0.8	AIMS	27
	GBR	North Keppel Island, Australia	NK1	27-Apr-2008 13-May-2015	-23.0864	150.905	7.3	RS	±0.8	AIMS	28
	GBR	North Keppel Island, Australia	NK2	28-Apr-2008 13-May-2015	-23.0864	150.905	5.1	RF	±0.8	AIMS	28
	GBR	Nelly Bay, Australia	NY1	25-Jan-1996 01-Nov-2012	-19.1722	146.848	5.1	RS	±0.8	AIMS	29
	GBR	Nelly Bay, Australia	NY2	25-Jan-1996 01-Nov-2012	-19.1715	146.847	2.4	RF	±0.8	AIMS	29
	GBR	Norman Reef, Australia	NO1	25-Mar-1996 05-Dec-2008	-16.425	145.993	0.8	RF	±0.8	AIMS	30
	GBR	Norman Reef, Australia	NO2	26-Mar-1996 05-Dec-2008	-16.4267	145.995	8.1	RS	±0.8	AIMS	30
	GBR	Orpheus Island, Australia	OR1	09-Dec-2002 02-Sep-2010	-18.6128	146.483	1.9	RF	±0.002	AIMS	31
	GBR	Orpheus Island, Australia	OR2	09-Dec-2002 02-Sep-2010	-18.6128	146.483	6	RS	±0.002	AIMS	31
	GBR	Pelorus Island, Australia	PU1	04-Aug-1993 16-Jun-2015	-18.5464	146.488	2.6	RF	±0.8	AIMS	32
	GBR	Pelorus Island, Australia	PU2	07-Aug-1993 29-Sep-2015	-18.5463	146.488	5.1	RS	±0.8	AIMS	32
	GBR	Pelorus Island, Australia	PU3	04-Aug-1993 16-Jun-2015	-18.5464	146.488	2.6	RF	±0.8	AIMS	32
	GBR	Pioneer Bay, Australia	PIO	17-Jul-1994 10-Sep-2010	-18.6116	146.484	7.7	RS	±0.8	AIMS	33
	GBR	Wallace Islet Australia	WL1	05-Dec-1997 18-Nov-2012	-11.4413	143.034	2.5	RF	±0.8	AIMS	34
	GBR	Wallace Islet Australia	WL2	21-Nov-1996 23-Oct-2013	-11.4409	143.034	7.7	RS	±0.8	AIMS	34
	RS	Abu Madafi (wave-exposed), Saudi Arabia	MD1	02-Feb-2010 01-May-2011	22.2	38.9	0.8	RS	±0.2	Kristen Davis, Jesus Pineda	35, 36
	RS	Abu Madafi (wave-exposed), Saudi Arabia	MD2	02-Feb-2010 01-May-2011	22.2	38.9	0.8	RS	±0.2	Kristen Davis, Jesus Pineda	35, 36
	RS	Abu Madafi (wave-protected), Saudi Arabia	MD3	02-Feb-2010 01-May-2011	22.2	38.9	0.8	BR	±0.2	Kristen Davis, Jesus Pineda	35, 36
	RS	Abu Madafi (wave-protected), Saudi Arabia	MD4	02-Feb-2010 01-May-2011	22.2	38.9	0.8	BR	±0.2	Kristen Davis, Jesus Pineda	35, 36
	RS	Tahala (wave-exposed), Saudi Arabia	TA1	01-Feb-2010 30-Apr-2011	22.2	38.9	0.9	RS	±0.2	Kristen Davis, Jesus Pineda	35, 36
	RS	Tahala (wave-exposed), Saudi Arabia	TA2	01-Feb-2010 30-Apr-2011	22.2	38.9	0.9	RS	±0.2	Kristen Davis, Jesus Pineda	35, 36
	RS	Tahala (wave-protected), Saudi Arabia	TA3	01-Feb-2010 30-Apr-2011	22.2	38.9	0.9	BR	±0.2	Kristen Davis, Jesus Pineda	35, 36
	RS	Tahala (wave-protected), Saudi Arabia	TA4	01-Feb-2010 30-Apr-2011	22.2	38.9	0.9	BR	±0.2	Kristen Davis, Jesus Pineda	35, 36
