# Supplementary material for: High frequency temperature variability reduces the risk of coral bleaching
Source: Nat Commun. 2018 Apr 26;9:1671. doi: 10.1038/s41467-018-04074-2 (PMC5920114; doi:10.1038/s41467-018-04074-2)
Supplement: Supplementary file 5 — Supplementary Data 2 [file 41467_2018_4074_MOESM5_ESM.xlsx]

## Sheet: BleachingData
	Supplementary Data 2| Bleaching Data. For each time series, the approximate survey date and computed bleaching prevalence score are noted, as well as a reference which details the bleaching event. Ocean regions and time series abbreviations are defined in Supplementary Data 1.
	Ocean Region	Time Series Abbreviation	Reef	Date	Bleaching Prevalence Score	Reference No.
	WIO	MBA	Mombasa, Kenya	1998-05-11	4	37
	WIO	MBA	Mombasa, Kenya	1998-04-15	4	38
	PO	P08	Palmyra SE Forereef	2008-10-15	0	6, Gareth Williams (personal communication)
	PO	P08	Palmyra SE Forereef	2009-07-15	0	6, Gareth Williams (personal communication)
	PO	P08	Palmyra SE Forereef	2009-10-15	1	6, Gareth Williams (personal communication)
	PO	P31	Palmyra South Forereef	2008-10-15	0	6, Gareth Williams (personal communication)
	PO	P31	Palmyra South Forereef	2009-07-15	0	6, Gareth Williams (personal communication)
	PO	P31	Palmyra South Forereef	2009-10-15	2	6, Gareth Williams (personal communication)
	PO	P12	Palmyra Eastern Backreef	2008-08-15	0	6, Gareth Williams (personal communication)
	PO	P12	Palmyra Eastern Backreef	2008-10-15	0	6, Gareth Williams (personal communication)
	PO	P12	Palmyra Eastern Backreef	2009-07-15	1	6, Gareth Williams (personal communication)
	PO	P12	Palmyra Eastern Backreef	2009-10-15	1	6, Gareth Williams (personal communication)
	PO	P15	Palmyra SW Inner Backreef	2008-08-15	0	6, Gareth Williams (personal communication)
	PO	P15	Palmyra SW Inner Backreef	2008-10-15	0	6, Gareth Williams (personal communication)
	PO	P15	Palmyra SW Inner Backreef	2009-07-15	0	6, Gareth Williams (personal communication)
	PO	P15	Palmyra SW Inner Backreef	2009-10-15	2	6, Gareth Williams (personal communication)
	PO	P16	Palmyra SW Mid Backreef	2008-08-15	0	6, Gareth Williams (personal communication)
	PO	P16	Palmyra SW Mid Backreef	2008-10-15	0	6, Gareth Williams (personal communication)
	PO	P16	Palmyra SW Mid Backreef	2009-07-15	0	6, Gareth Williams (personal communication)
	PO	P16	Palmyra SW Mid Backreef	2009-10-15	1	6, Gareth Williams (personal communication)
	PO	P17	Palmyra SW Outer Backreef	2009-07-15	0	6, Gareth Williams (personal communication)
	PO	P17	Palmyra SW Outer Backreef	2009-10-15	2	6, Gareth Williams (personal communication)
	PO	P18	Palmyra Western Terrace	2008-08-15	0	6, Gareth Williams (personal communication)
	PO	P18	Palmyra Western Terrace	2008-10-15	0	6, Gareth Williams (personal communication)
	PO	P18	Palmyra Western Terrace	2009-07-15	1	6, Gareth Williams (personal communication)
	PO	P18	Palmyra Western Terrace	2009-10-15	1	6, Gareth Williams (personal communication)
	CS	DRY	Dry Tortugas	1997-08-15	4	9
	CS	DRY	Dry Tortugas	1998-08-15	4	9
	CS	MLS	Molasses Reef	1997-08-15	4	9
	CS	MLS	Molasses Reef	1998-08-15	4	9
	CS	MLS	Molasses Reef	2005-08-15	3	9
	CS	SDK	Sand Key	2005-08-15	3	9
	CS	SBR	Sombrero Reef	2004-08-15	2	9
	CS	SBR	Sombrero Reef	2005-08-15	4	9
	GBR	CB1	Cattle Bay	1998-03-15	4	39
	GBR	CB2	Cattle Bay	1998-03-15	4	39
	GBR	CH2	Chicken Reef	1998-03-15	1	40
	GBR	DV1	Davies Reef	1998-01-15	1.3	41
	GBR	DV2	Davies Reef	1998-01-15	1.3	41
	GBR	DD1	Daydream Island	1998-03-15	1	39
	GBR	HW1	Halfway Island	2010-12-21	0	42
	GBR	HW1	Halfway Island	2011-05-23	4	42
	GBR	HW2	Halfway Island	1998-03-15	4	40
	GBR	HW2	Halfway Island	2010-12-21	0	42
	GBR	HW2	Halfway Island	2011-05-23	4	42
	GBR	HW2	Halfway Island	2002-02-15	4	43
	GBR	HR1	Heron Island	1998-03-15	1	40
	GBR	HR1	Heron Island	2006-02-25	1	44
	GBR	HR1	Heron Island	2007-02-25	0	44
	GBR	KO1	Kelso Reef	1998-02-15	1	45
	GBR	KO2	Kelso Reef	1998-02-15	1	45
	GBR	KO3	Kelso Reef	1998-02-15	1	45
	GBR	KO1	Kelso Reef	2002-02-15	3	45
	GBR	KO3	Kelso Reef	2002-02-15	3	45
	GBR	LW1	Low Isles	1998-03-15	4	40
	GBR	MIA	Miall Island	2010-12-21	0	42
	GBR	MR2	Middle Reef	1998-03-15	4	39
	GBR	MY1	Myrmidon Reef	1998-03-15	1	40
	GBR	MY3	Myrmidon Reef	1998-03-15	1	40
	GBR	MY5	Myrmidon Reef	1998-03-15	1	40
	GBR	NK1	North Keppel Island	2010-12-21	0	42
	GBR	NK2	North Keppel Island	2010-12-21	0	42
	GBR	NK2	North Keppel Island	2011-05-23	3	42
	GBR	NY1	Nelly Bay	1998-03-15	4	39
	GBR	NY2	Nelly Bay	1998-03-15	2	46
	GBR	NO1	Norman Reef	1998-03-15	1	40
	GBR	NO2	Norman Reef	1998-03-15	1	40
	GBR	PU1	Pelorus Island	1998-03-15	4	46
	GBR	PU1	Pelorus Island	2002-02-15	1	45
	GBR	PU2	Pelorus Island	1998-03-15	4	46
	GBR	PU2	Pelorus Island	1998-02-15	3	45
	GBR	PU2	Pelorus Island	2002-02-15	1	45
	GBR	PU3	Pelorus Island	1998-03-15	4	46
	GBR	PU3	Pelorus Island	2002-02-15	1	45
	GBR	PIO	Pioneer Bay	1998-03-15	4	46
	GBR	WL1	Wallace Islet	1998-03-15	1	40
	GBR	WL2	Wallace Islet	1998-03-15	1	40
	RS	MD1	Abu Madafi	2010-09-15	2	47
	RS	MD2	Abu Madafi	2010-09-15	2	47
	RS	TA1	Tahala	2010-09-15	4	47
	RS	TA2	Tahala	2010-09-15	4	47
