# Supplementary material for: High frequency temperature variability reduces the risk of coral bleaching
Source: Nat Commun. 2018 Apr 26;9:1671. doi: 10.1038/s41467-018-04074-2 (PMC5920114; doi:10.1038/s41467-018-04074-2)
Supplement: Supplementary file 6 — Supplementary Data 3 [file 41467_2018_4074_MOESM6_ESM.xlsx]

## Sheet: TableS3
	Supplementary Data 3| Results of Mixed Effects Ordinal Logistic Regression Models. After identifying the in situ covariates and their coefficients from the highest-ranked models (∆AICC≤2), we computed these same models with the addition of a random effect accounting for reef proximities to each other; reefs within 5 km of each other were grouped together. Parameter estimates for the intercepts, a…
	Model Type: Fixed Effects (FE) or Mixed Effects (ME)	Intercept Estimates			Covariate Parameter Estimates							Mean Random Effect Parameter Estimate	Random Effect Standard Deviation	AICC	Likelihood Ratio Statistic	p-value	McFadden's pseudo R2
		C1	C2	C3	Depth	DHW30	Acute1	TT	ROTCSS	DTR30
	FE	0.717466	1.41242	1.99509	-1.8509	0.962318	0.740228	0.904831	0.660691	-2.66033		NA	NA	143.747	0.378	0.5387	0.295596
	ME	0.807648	1.52865	2.14239	-2.0162	1.1428	0.684152	0.842521	0.673107	-2.88631		-0.621396	0.537194	145.976			0.297758
		C1	C2	C3	Depth	Acute1	TT	ROTCSS	DTR30
	FE	0.651343	1.31216	1.88092	-1.62623	0.94147	1.08281	0.643205	-2.15521			NA	NA	144.061	0	1	0.279303
	ME	0.651344	1.31216	1.88092	-1.62623	0.94147	1.08281	0.643206	-2.15521			-6.67322	0.00126432	146.597			0.279303
		C1	C2	C3	Depth	MMM	DHW30	Acute1	DTR30
	FE	0.796195	1.46834	2.03025	-1.71384	0.628847	1.22249	0.9121	-2.30451			NA	NA	144.084	3.0961	0.07848	0.279172
	ME	0.893955	1.69172	2.39112	-1.98345	0.930445	1.73076	0.661212	-2.97165			0.235056	1.26498	143.524			0.296872
		C1	C2	C3	Depth	MMM	CSATotal	Acute1	DTR30
	FE	0.605915	1.26356	1.82827	-1.3051	0.932834	1.19578	1.2611	-1.91276			NA	NA	144.291	0.8447	0.358	0.27799
	ME	0.63222	1.32806	1.94445	-1.36534	1.0557	1.28737	1.21646	-2.07406			-0.375711	0.686801	145.982			0.282819
		C1	C2	C3	Depth	MMM	CSABefore	Acute1	TT	DTR30
	FE	0.534202	1.20398	1.80196	-1.1338	0.866238	0.775049	1.17001	0.723634	-1.79442		NA	NA	144.578	0	1	0.290843
	ME	0.534202	1.20398	1.80196	-1.1338	0.866238	0.775049	1.17001	0.723634	-1.79442		-9.44031	7.94555e-05	147.186			0.290843
		C1	C2	C3	Depth	CSADuring	Acute1	TT	ROTCSS	DTR30
	FE	0.725625	1.40408	1.98333	-1.82821	0.830701	0.895722	0.749729	0.650886	-2.54357		NA	NA	144.632	0.0788	0.779	0.290534
	ME	0.764999	1.45334	2.04619	-1.89467	0.887822	0.878247	0.709552	0.654338	-2.62117		-1.05475	0.348279	147.161			0.290985
		C1	C2	C3	Depth	DHW90	Acute1	TT	ROTCSS	DTR30
	FE	0.71951	1.39803	1.97725	-1.82781	0.818233	0.895528	0.75853	0.651221	-2.53411		NA	NA	144.719	0.0748	0.7845	0.29004
	ME	0.758173	1.44631	2.03872	-1.89304	0.873703	0.878563	0.719479	0.654828	-2.60959		-1.06936	0.343227	147.251			0.290468
		C1	C2	C3	Depth	MMM	CSADuring	Acute1	DTR30
	FE	0.818566	1.471	2.02948	-1.79257	0.534552	1.126	1.05834	-2.3664			NA	NA	144.73	1.9701	0.1604	0.27548
	ME	0.831739	1.57051	2.2318	-1.83671	0.767582	1.3165	0.902635	-2.65082			0.0372026	1.0379	145.295			0.286743
		C1	C2	C3	Depth	MMM	DHW90	Acute1	DTR30
	FE	0.814818	1.46711	2.02523	-1.80041	0.532964	1.11879	1.06074	-2.36069			NA	NA	144.878	1.9455	0.1631	0.274635
	ME	0.832658	1.5703	2.22998	-1.85269	0.762931	1.30342	0.908897	-2.6433			0.0314585	1.03196	145.468			0.285757
		C1	C2	C3	Depth	MMM	DHW30	Acute1	TT	DTR30
	FE	0.725161	1.40825	1.98822	-1.68507	0.583055	1.03211	0.814067	0.483156	-2.28308		NA	NA	145.007	2.0252	0.1547	0.17062
	ME	0.81366	1.59287	2.2751	-1.8708	0.819585	1.50297	0.614043	0.333087	-2.82008		0.086374	1.09021	145.589			0.171428
		C1	C2	C3	Depth	CSADuring	Acute1	ROTCSS	DTR30
	FE	0.875549	1.52626	2.08182	-2.13709	1.24547	1.0429	0.463693	-2.73965			NA	NA	145.013	0.7268	0.3939	0.273864
	ME	0.949536	1.63549	2.23755	-2.30173	1.35725	0.985581	0.479211	-2.95898			-0.459376	0.631678	146.821			0.278019
		C1	C2	C3	Depth	MMM	CSABefore	Acute1	TT	ROTCSS	DTR30
	FE	0.493222	1.18607	1.79351	-1.03515	0.6178	0.678698	1.10116	0.929527	0.520501	-1.93516	NA	NA	145.014	0	1	0.303256
	ME	0.493222	1.18607	1.79351	-1.03515	0.6178	0.678697	1.10116	0.929527	0.520501	-1.93516	-9.51402	7.38097e-05	147.698			0.303256
		C1	C2	C3	Depth	DHW90	Acute1	ROTCSS	DTR30
	FE	0.870012	1.52057	2.0758	-2.14308	1.23897	1.04469	0.462391	-2.73229			NA	NA	145.162	0.7247	0.3946	0.273013
	ME	0.945985	1.63168	2.23318	-2.31038	1.35044	0.988243	0.478289	-2.95257			-0.461038	0.630629	146.972			0.277157
		C1	C2	C3	Depth	MMM	DHW30	Acute1	TT	ROTCSS	DTR30
	FE	0.643451	1.35372	1.94779	-1.51687	0.35702	0.976666	0.767441	0.781552	0.538684	-2.45139	NA	NA	145.188	0.7857	0.3754	0.302266
	ME	0.700539	1.45137	2.09913	-1.60777	0.510575	1.19591	0.673794	0.662023	0.492433	-2.65096	-0.328107	0.720286	147.085			0.306758
		C1	C2	C3	Depth	MMM	CSATotal	Acute1	TT	DTR30
	FE	0.586065	1.25548	1.83638	-1.38666	0.826245	0.976401	1.12011	0.482719	-2.00912		NA	NA	145.24	0.5112	0.4746	0.287058
	ME	0.60267	1.30093	1.92033	-1.40242	0.924942	1.06474	1.07429	0.448735	-2.10714		-0.524748	0.591704	147.337			0.28998
		C1	C2	C3	Depth	MMM	CSABefore	Acute1	DTR30
	FE	0.667657	1.30382	1.85653	-1.12191	0.896084	0.812728	1.38189	-1.7852			NA	NA	145.294	0.0042	0.9482	0.272257
	ME	0.6713	1.31064	1.86741	-1.13499	0.897354	0.798677	1.37399	-1.80266			-1.68547	0.185357	147.825			0.272281
		C1	C2	C3	Depth	CSABefore	Acute1	TT	ROTCSS	DTR30
	FE	0.639368	1.30553	1.88643	-1.59451	0.354993	1.00543	1.08165	0.694099	-2.20987		NA	NA	145.32	0	1	0.286603
	ME	0.639367	1.30553	1.88643	-1.59451	0.354993	1.00543	1.08165	0.694099	-2.20987		-9.3047	9.09957e-05	147.927			0.286603
		C1	C2	C3	Depth	CSADuring	Acute1	DTR30
	FE	0.936117	1.55293	2.09023	-2.46407	1.13617	0.996071	-2.60306				NA	NA	145.382	1.3317	0.2485	0.257657
	ME	0.95292	1.62026	2.22058	-2.52416	1.26295	0.888915	-2.83133				-0.255126	0.774819	146.516			0.265271
		C1	C2	C3	Depth	DHW90	Acute1	DTR30
	FE	0.931627	1.54848	2.08555	-2.46993	1.13069	0.997893	-2.5977				NA	NA	145.511	1.3176	0.251	0.256921
	ME	0.952043	1.61896	2.21841	-2.53558	1.25493	0.893138	-2.82559				-0.259804	0.771203	146.659			0.264454
		C1	C2	C3	Depth	MMM	Acute1	TT	ROTCSS	DTR30
	FE	0.583116	1.2546	1.83238	-1.33227	0.295684	0.962524	1.01345	0.554406	-1.98284		NA	NA	145.71	0.0462	0.8297	0.284373
	ME	0.604269	1.28454	1.87351	-1.35413	0.322378	0.946667	0.988397	0.546876	-2.01122		-1.12274	0.325388	148.271			0.284637
